# Supplementary material for: Study on a Mechanism of Improving MaAPX1 Protein Activity by Mutating Methionine to Lysine
Source: Antioxidants (Basel). 2024 Jul 14;13(7):843. doi: 10.3390/antiox13070843 (PMC11273533; doi:10.3390/antiox13070843)
Supplement: Supplementary file 1 [file antioxidants-13-00843-s001.zip]

Archive with 1 entries (1 files):
- antioxidants-3013798-supplementary.pdf
